# Supplementary material for: Polymorphisms in dopaminergic system genes; association with criminal behavior and self-reported aggression in violent prison inmates from Pakistan
Source: PLoS One. 2017 Jun 5;12(6):e0173571. doi: 10.1371/journal.pone.0173571 (PMC5459412; doi:10.1371/journal.pone.0173571)
Supplement: S1 Original Dataset — (XLSX) [file pone.0173571.s002.xlsx]

## Sheet: Sheet1
		Key	Key	Key	Key	Key		Key	Key	Key	Key	Key	Key	Key	Key	Key	Key	Key	Key	Key	Key	Key	Key	Key			Key	Key	Key	Key	Key
		1 = Sargodha	1 = Poor	1 = Illiterate	1 = Unmarried	1 = Unter trial		1 = Yes	1 = Honor	1 = Gun shot	1 = Blood relative	1 = Yes	1 = Yes	1 = Yes	1 = Yes	1 = Yes	1 = Single marriage	1 = Yes	1 = Yes	1 = Yes	1 = Yes	1 = Yes	1 = A2/A2	1 = 10R/10R			1 = Sargodha	1 = Poor	1 = Illiterate	1 = A2/A2	1 = 10R/10R
		2 = Toba tek singh	2 = Middle class	2 = High school education	2 = Single	2 = Convicted		2 = No	2 = Propert	2 = Stabing	2 = In laws	2 = No	2 = No	2 = No	2 = No	2 = No	2 = Complicated	2 = No	2 = No	2 = No	2 = No	2 = No	2 = A2/A1	2 = 10R/9R			2 = Toba tek singh	2 = Middle class	2 = High school education	2 = A2/A1	2 = 10R/9R
		3 = Mianwali	3 = Affluent	3 = Gradute or above	3 = Complicated	3 = Condemned			3 = Revenge	3 = Beating	3 = Rival												3 = A1/A1	3 = 9R/9R			3 = Mianwali	3 = Affluent	3 = Gradute or above	3 = A1/A1	3 = 9R/9R
									4 = No reason	4 = Strangling	4 = Stranger
Lab # cases	Age cases	District cases	Economic status cases	Educational level cases	Marital status	Type of prisoner	Age at the time of commiting murder	Murdered or alleged to murder	Motive of murder	Murder weopon	Relationship with victims	Family history of murder	Anyone murdered in family	Self-reported aggression	Provoked by physical abuse	Provoked by verbal abuse	Parental marital history	Having step parents	History of parental aggression	History of childhood abuse	History of psychiatric illness	Substance use disorder	DRD2 genotypes cases	DAT-1 genotypes cases	Lab # controls	Age controls	District controls	Economic status controls	Education level controls	DRD2 genotypes controls	DAT-1 genotypes controls
M-1	33	1	2	2	2	3	28	1	2	1	1	1	2	1	1	1	1	2	1	2		2		1	GC-01	33	1	2	2		1
M-2	35	1	2	1	2	3	22	1			2		2	1	1	1	1	2	1	1	2		3	1	GC-02	48	1	2	1		1
M-3	40	1	2	1	2	3	36	1	1	1	1	2	2	1	1	1	1	2	1	2		2	3	1	GC-03	54	2	1	1		2
M-4	27	1	2	2	1	3	22	1	3	1	4	1	1	1	1	1	1	2	1	2	2	2	1	1	GC-04	33	2	2	2		1
M-5	31	1	2	2	2	3	26	1	1	1	1	2	2	1	1	2	1	2	1	1	1	2	1	1	GC-05	49	2	1	1
M-6	32	1	2	1	1	1	28			1	4	1	1	2	2	2		1	1	2		2	2	1	GC-06	34	2	2	2		1
M-7	38	1	2	1	2	3	31	2		1	3	2	2	2	1	2	2	1	1	1	2	2	1		GC-07	45	2	1	2		1
M-8	34	1	2	2	1	3	25	1	3	1	4	1	1	1	1	2	1	2	2	1	2	2	3	1	GC-08	41	2	2	1		1
M-9	32	1	2	1	2	3	27	1	1	1	1	1		1	1	1	1	2	1	1	1	2	1	2	GC-09	39	2	1	2	2	1
M-10	45	1	1	2	1	3	41	1	3	1	4	1	2	1	1	1	2	1	1	1	2	2	1	1	GC-10	30	2	2	2	1	1
M-11	70	1	2	1	2	3	65		1	1	1	1	2	1	1	2	1	2	1	1	2	2	1	1	GC-11	42	2	1	1	2	2
M-12	22	1	1	1	1	3	18	1	3	1	1	2	1	1	1	1	1	2	2	1	2	2	3	1	GC-12	33	2	2	2	1	1
M-13	25	1	2	1	1	3	21		2	2	1	1	1	1	2	1	1	2	2	1	2	2	1	1	GC-13	42	1	1	2	1	1
M-14	30	1	2	2	2	3	26	1	3	1	4	1	2	1	2	2	1	2	1	1	2	2	1	1	GC-14	36	1	2	1	1	1
M-15	47	1	2	2	2	3	43		1	1	2	2	2	1	2	2	1	2	2	1	2	2	2		GC-15	32	2	2	2	2	1
M-16	30	1	2	2	1	3	23	1	3	1	4	2	2	2	2	2	1	2	2		2	2	1	1	GC-16	32	2	2	3	2	1
M-17		1																					1	2	GC-17	36	1	2	2	2	1
M-18	35	1	1	2	2	3	32	1	3	1	1	2	2	2	2	1	1	2	2	1	2	2	1	2	GC-18	43	2	1	1	1	1
M-19	49	1	2	2	2	3	48	1	2	1	1	2	2	1	1	1	1	2	1	1		2	2	2	GC-19	50	2	2	2	1	2
M-20	28	1	2	2	2	3	22	1	3	1	3	2	2	2	2	2	1	2	2	1	2	2	2	1	GC-20	33	2	2	2	1	2
M-21	27	1	2	2	1	3	23		1	1	2	2	2	1	1	1	1	2	1	1	2	2	1	1	GC-21	23	2	2	2	1	2
M-22	59	1	2	1	2	3	48	1	1	1	1	2	2	2	2	2	1	2	2	1	2	2	1		GC-22	39	2	1	1	2	1
M-23	23	1	2	3	1	3	19	1	2	1	4	1	1	1	1	1	1	2	1	1	2	2	2	2	GC-23	61	1	2	2	2	1
M-24	25	1	2	1	2	3	18	1	1	2	3	2	2	2	2	2	2	1	2	1	2	2	2	2	GC-24	21	1	1	2	1	1
M-25	32	1		2	2	2	29		3	1	3	2	2	1	1	1	1	2	2	1	2	2	3	2	GC-25	38	3	1	1	1	1
M-26	28	1	2	2	1	1	26	1	3	1	3	1	2	1	2	2	1	2	2	1	2	2	2	1	GC-26	26	2	1	1	2	1
M-27	50	1	2	2	2	3	45	1	2	1	4	2	2	1	1	1	2	1	1	1		2	1	2	GC-27	46	1	2	3	1	1
M-28	26	1	2	2	1	3	24	1	1	4	4	2	2	2	1	1	1	2	2	1	2	2	2	2	GC-28	45	2	1	2	1	1
M-29	35	1	2	2	2	3	27	1	3	1	4	2	2	2	2	1	2	1	2	1	2	2	3	2	GC-29	40	2	1	1	1	1
M-30	38	1	2	3	2	3	34	1	3	1	1	1	1	1	1	1	2	2	2	1	2	2	1	1	GC-30	38	2	2	2	1
M-31	25	1	2	2	1	3	21	1	3	1	4	2	1	1	1	1	1	2	1	1	2	2	1	3	GC-31	40	1	2	3	2
M-32	24	1	2	2	1	3	21	1	1	1	4	2	2	1	1	1	2	1	2	2	2	2	2		GC-32	49	2	1	2	2
M-33	43	1	2	3	2	3	40	1				2	2	2	1	1	1	2	2	1	2	2	1	2	GC-33	34	2	2	2	3
M-34	50	1	1	1	2	3	46	1	3	1	1	2	2	2	2	2	1	2	2	1	2	2	1	2	GC-34	48	2	2	1	1	1
M-35	31	1	2	3	1	3	27	1	3	1	4	2	2	1	1	1	2	1	2		2	2	1	2	GC-35	29	1	2	2	2	1
M-36	32	1	1	1	1	3	28	1	3	1	3	2	2	2	2	2	1	2	1	1	2	2	1	1	GC-36	36	2	1	2	1	1
M-37	48	1	2	2	2	3	35	1	3	1	4	2	2	1	2	1	1	2	2	1	2	2	1		GC-37	24	1	2	2	1	1
M-38	46	1	1	2	2	3	42	1	3	1	4	2	2	1	1	1	1	2	2	2		2	1	1	GC-38	32	2	2	2	1	1
M-39	35	1	2	2	2	3	32	1	3	1	1	1	1	2	2	2	1	2	2	1	2	2	2		GC-39	38	2	2	2	1	1
M-40	38	1	2	2	2	3	30	1	3	1	4	1	1	1	1	1	1	2	1	2	1	2	1	1	GC-40	31	2	2	2	1	1
M-41	42	1	2	2	2	3	33	1	3	1	3	1	2	1	2	2	1	2	2	1	2	2	2	2	GC-41	47	2	2	1	1	1
M-42	51	1	3	2	1	3	34	1	3	1	4	2	2	1	1	1	1	2	2	1	2	2	1	1	GC-42	40	3	1	2	1	1
M-43	53	1	2	1	2	3	47	1	1	1	1	1	1	1	2	2	1	2	1	1	2	2	1	1	GC-43	25	3	2	2	2	1
M-44	64	1	2	2	2	3	59	1		2	4	2	2	1	1	1	1	2	1	2	2	2	1	1	GC-44	33	3	1	1	1	2
M-45	48	1	2	2	2	3	38	1	3	1	3	1	2	1	1	1	1	2	2	2	2	2	2	1	GC-45	31	1	2	2	1	1
M-46	29	1	1	1	1	3	24	1	2	3	3	2	1	2	1	1	1	2	2	2	2	2	1	1	GC-46	50	2	1	2	1
M-47	30	1	2	2	1	3	25	1	3	1	3	2	2	1	1	1	1	2	2	2	2	2	1	2	GC-47	40	2	2	2	2	2
M-48	28	1	2	1	2	3	26	1	1	1	1	2	1	1	2	2	1	1	1	1	2	2	2	1	GC-48	35	3	2	2	1	2
M-49	26	1	2	2	1	3	22	1	3	4	3	2	2	1	1	1	1	2	1	2	2	2	2	3	GC-49	28	1	1	1	2	2
M-50	27	1	1	2	1	3	24	1	1	3	4	2	1	1	1	1	2	1	1	1	2	2	1	1	GC-50	40	3	2	1	2	2
M-51	30	1	2	2	2	3	26	1	3	1	1	1	1	1	1	1	1	2	1	2	2	2	1	3	GC-51	41	3	2	2	2	1
M-52	47	1	2	2	2	3	45	1	3	1	3	2		1	2	1	1	2	2	1	2	2	2	1	GC-52	30	2	2	2	2	1
M-53	24	1	2	3	2	3	21	1	3	1	1	2	2	2	2	2	1	1	2		2	2	2	1	GC-53	30	3	3	2	2	3
M-54	20	1	2	2	1	3	18	1	3	1	1			1	1	2	1	2	1	2	2	2	1	1	GC-54	29	3	2	2	1	1
M-55	26	1	2	1	1	3	22	2	3	2	2	1	1	2	1	2	1	1	2	1	2	2	3	1	GC-55	24	2	2	2	1	1
M-56	28	1	2	2	1	3	24	1	3	1	1	2	1	2	1	2	1	2	2	2	2	2	2	1	GC-56	34	2	2	1	1
M-57	35	1	2	3	1	3	35	1	1	1	1	2	1	2	2	2	2	1	1	1	2	2	2	1	GC-57	53	2	2	2	1	1
M-58	63	1	2	1	2	3	59		1	2	1	2	2	1	1	1	1	2	1	2	2	2	2		GC-58	28	3	2	1	2	1
M-59	35	1	2	1	2	3	33				1			1	2	1	1	1	2	1	2	1	3	1	GC-59	31	3	2	2	2	1
M-60	27	1	2	2	1	3	24	1	3	1	3	2	1	1	1	1	1	2	1	1		1	1	1	GC-60	32	2	2	2	1	1
M-61	36	1	2	2	2	3	36	1	1	1	1	2	2	1	1	1	1	1	1		2	2	1	1	GC-61	30	3	2	1	1	1
M-62	23	1	2	2	1	3	18	1	3	1	1	2	2	1	1	1	1	2	1	2	2	2	1	1	GC-62	31	3	1	2	1
M-63	33	1	2	1	2	3	30	1	1	1	2	2	2	2	2	1	1	1	2	1	2	2	2	1	GC-63	29	3	2	2	2	1
M-64	36	1	2	2	2	3	32	1	3	1	1	2	2	1	1	1	2	1	1	1	2	2	1		GC-64	30	3	1	1	1	1
M-65	32	1	2	2	2	3	26	1	2	4	1	1	2	2	2	2	1	1	1	1	2	1	1	1	GC-65	46	3	3	2	2	2
M-66	36	1	1	2	1	3	31	1	3	2	1			1	2	1	1	2	2	2	2	2	1		GC-66	59	3	2	2	1	1
M-67	42	1	2	1	2	3	38	1	3	1	1	2	2	2	1	1	1	2	2	2		2	2	3	GC-67	35	2	2	1	1	1
M-68	62	1	1	1	2	3	54	1	1	1	3	2	2	2	2	1	2	1	2	1	2	1	1	2	GC-68	30	3	2	2	2
M-69	24	1	2	2	1	3	21	1	3	1	1			2	2	2	1	2	2	2	2	2	1	1	GC-69	47	3	1	2	2	2
M-70	55	1	2	2	1	3	51	1	3	1	3	2	2	2	2	1	2	1	2	1	2	2	2	1	GC-70	58	3	2	2	1	2
M-71	25	1	2	2	2	3	22	1	1	2	1	1	1	1	1	1	1	2	1	2	2	2	1	2	GC-71	55	1	2	3	2	2
M-72	35	1	2	3	2	3	28	1	1	1	1	1	1	2	2	1	2	1	2	1	2	2	1	2	GC-72	39	2	2	2	1	1
M-73	26	1	2	2	1	3	21	1	3	1	4	2	2	1	1	1	1		1	2	2	2	1	1	GC-73	42	1	2	2	1	1
M-74	24	1	3	2	1	3	17	1	2	3	3	2	2	2	2	2	1		2	1	2	2	1	1	GC-74	45	3	2	2	2	2
M-75	28	1	3	2	1	3	23	1	3	1	4	1	1	1	1	1	2	1	1	2	2	2	1	1	GC-75	31	1	2	3	2	2
M-76	19	1	2	1	1	3	16	1	1	3	1	2	1	2	2	2	1		2	1	2	2	1	1	GC-76	60	3	2	2	1	1
M-77	52	1	2	1	2	3	45	1	1	2	1	2	2	1	1	1	1	2	2	2	2	2	2	1	GC-77	45	1	1	2	1	1
M-78	52	1	2	2	2	3	42	1	3	1	4	2	2	1	1	1	1	2	2	1	2	2	1		GC-78	27	2	2	2	2	1
M-79	48	1	2	2	2	3	43	1	2	1	1	1	1	2	2	2	1	2	1	1	2	2	2	1	GC-79	21	1	2	2	2	2
M-80	50	1	2	2	2	3	45	1	3	1	4	1	1	1	2	2	2	1	2	1	2	2	1	1	GC-80	45	1	2	1	2	1
M-81	65	1	2	1	2	3	55	1	2	1	1	2	1	2	2	2	1	2	2	1	2	2	2	1	GC-81	33	3	2	2	1
M-82	37	1	3	2	2	3	26	1	3	1	1	2	2	1	1	1	2	1	1	1	2	2	1	2	GC-82	32	2	1	2	1	1
M-83	45	1	2	1	2	3	23	1	1	2	1	2	2	1	2	2	1	2	2	1	2	1	1	1	GC-83	38	1	2	1	1	2
M-84	31	1	3	2	2	3	27	1	3	1	1	2	2	1	1	1	1	2	1	2	2	2	1		GC-84	31	2	2	2	2	1
M-85	22	1	2	2	1	3	16	1	3	1	1	2	2	2	1	1	1	2	1	2	2	2	2	2	GC-85	39	3	2	2	2	1
M-86	38	1	2	2	2	3	33	1	1	2	1	2	2	1	2	2	1	2	2	1	2	2	2	1	GC-86	28	2	1	2	1
M-87	25	1	2	2	1	3	24	1	3	2	3	2	2	1	2	2	1	2	2	1	2	2	3	1	GC-87	40	1	2	2	2
M-88	50	1	2	2	2	3	49	1	3	1	3	2	2	1	1	1	1	2	1	2	2	2	3	2	GC-88	25	1	2	1	2	1
M-89	22	1	1	2	1	3	19	1	3	1	1	1	1	2	2	2	1	2	2	1	2	1	1	1	GC-89	33	2	2	2	2	1
M-90	31	1	2	2	2	3	23	1	3	1	4	1	2	1	1	1	1	2	1	2	2	2	2	1	GC-90	40	1	1	2	1	1
M-91	33	1	1	2	2	3	30	1	3	1	2	2	2	2	2	2	1	2	2	1	2	2	2	3	GC-91	54	3	1	2	2	2
M-92	33	1	2	2	1	3	28	1	1	1	4	2	2	1	1	1	1	2	1	2	2	2	3	1	GC-92	30	1	3	3	1	2
M-93	24	1	2	2	2	1	23	2				2	2	1	1	1	1	2	1	1	2	1	3	2	GC-93	50	1	2	2	2	1
M-94	23	1	2	1		1	22	2				2	2		2	2	1	2	2	1	2	1	3	1	GC-94	60	3	2	2	1	1
M-95	24	1	2	1	1	1	23	2						1	1	1	1	2	1	1	2	1	1	1	GC-95	55	3	1	2	1	1
M-96	30	1	1	2	2	1	29							1	1	1	1	2	1	2	2	1	1	1	GC-96	32	1	2	2	1	1
M-97	40	1	2	1	2	1	35	2						1	1	1	1	2	1	2	2	1	1	1	GC-97	30	2	2	3	1	1
M-98	48	1	2	1	2	1	27							1	1	1	1	2	1	1	2	1	2	1	GC-98	39	3	2	2	1	1
M-99	23	1	1	1	1	1	20							1	1	1	1	2	1	1	2	1	2	1	GC-99	39	1	2	2	2	1
M-100	45	1	2	1	2	1	44							1	1	1	1	2	1	2	2	1	2	2	GC-100	37	3	2	2	1	2
M-101	22	1	2	1	1	1	20							1	1	1	1	2	1	1	2	1	1	1	GC-101	52	1	1	2	1	1
M-102	30	1	1	2	2	1	29							1	1	1	1	2	1	1	2	1	1	2	GC-102	30	3	2	2	2	2
M-103	36	1	1	2	2	1	35							1	1	1	1	2	1	1	2	1	1	1	GC-103	28	3	2	1	1	1
M-104	27	1	2	2	2	1	26							1	1	1	1	2	1	1	2	1	1	1	GC-104	29	1	3	2	2	1
M-105	45	1	1	1	2	1	45							1	1	1	1	2	1	1	2	1	2	1	GC-105	48	1	2	2	1	1
M-106	35	1	1	2	2	1	35							1	1	1	2	2	1	1	2	1	2	2	GC-106	30	2	2	2	1	1
M-107	36	1	2	1	2	1	30							1	1	1	1	2	1	1	2	1	2	2	GC-107	38	1	2	3	3	1
M-108	61	1	1	1	2	1	60							1	1	1	1	2	1	1	2	1	1	3	GC-108	57	2	2	2	2	1
M-109	55	1	1	2	2	1	55							1	1	1	2	1	1	1	2	1	2	1	GC-109	65	3	1	1	1	1
M-110	21	1	1	2	1	1	21							1	1	1	2	1	1	1	2	1	2	1	GC-110	30	3	2	2	2	1
M-111	24	1	2	2	1	3	22	1	3	1	3	1	1	1	1	1	1	2	2	1	2	1	3	1	GC-111	50	3	2	2	2	1
M-112	28	1	2	2	2	1	26							1	1	1	1	2	1	1	2	1	2	1	GC-112	38	3	2	2	3	1
M-113	25	1	2	2	1	1	25							1	1	1	1	2	1	1	2	1	3	2	GC-113	48	3	2	1	1	1
M-114	32	1	3	2	2	1	28							1	1	1	2	2	1	1	2	1	1	1	GC-114	60	1	2	3	2	2
M-115	35	1	1	2	2	1	15							1	1	1	1	2	1	1	2	1	2		GC-115	52	3	2	3	2	2
M-116	33	1	1	1	2	1	33							2	2	2	1	2	2	1	2	1	2	1	GC-116	45	1	2	2	2	1
M-117	37	1	1	1	1	1	33							2	2	2	1	2	2	1	2	1	1	1	GC-117	26	3	1	2	2	2
M-118	28	1	2	2	2	1	26							1	1	1	1	2	1	2	2	1	2	1	GC-118	30	3	2	2	2
M-119	27	1	2	3	1	1	26							2	2	2	1	2	2	2	2	1	3	1	GC-119	43	3	2	1	1	2
M-120	22	1	2	2	1	1	21							1	1	1	1	2	1	1	2	1	1	1	GC-120	59	1	2	2	1	2
M-121	25	1	2	1	1	1	24							1	1	1	1	2	1	1	2	1	1	2	GC-121	35	1	2	2	1	1
M-122	22	1	1	1	2	1	21							1	1	1	1	2	2	1	2	1	1	1	GC-122	30	1	2	1	1	2
M-123	40	1	1	1	2	1	33							1	1	1	1	2	1	1	2	1	2	1	GC-123	28	1	2	1	2	1
M-124	22	1	2	2	1	1	22							1	1	1	2	1	1	2	2	1	1	1	GC-124	31	2	2	1	1	1
M-125	53	1	2	1	2	1	53							2	2	2	2	2	2	2	2	1	1	1	GC-125	39	1	2	2	2	2
M-126	32	1	2	2	1	1	25							1	1	1	2	1	1	2	2	1	2	2	GC-126	50	1	2	1	1	1
M-127	45	1	2	1	1	1	44	1	3	1	3	1	1	1	1	1	1	2	2	1	2	2	1	3	GC-127	30	1	1	2	1	2
M-128	63	1	2	1	2	1	61	1	1	1	3	2	2	2	1	1	1	2	1	2	2	2	1	1	GC-128	23	1	2	1	1	2
M-129	34	1	2	2	2	1	32	1	1	1	3	2	2	1	1	1	1	2	1	1	2	2	1	1	GC-129	29	1	2	2	2	1
M-130	24	1	2	1	1	1	21	1	1	1	3	2	2	1	1	1	1	2	2	1	2	2	1	1	GC-130	33	3	2	1	3	1
M-131	61	1	2	1	2	1	60	1	2	1	2	2	1	2	2	2	2	1	2	1	2	1	1	1	GC-131	50	1	2	1	2	1
M-132	22	1	2	3	1	1	21	1	3	1	3	2	2	1	2	1	1	2	1	2	2	2	2	1	GC-132	53	1	1	2	3	1
M-133	22	1	2	2	1	1	21	1	1	1	3	2	2	1	1	1	1	2	1	1	2	2	2	1	GC-133	42	1	2	2	2	1
M-134	30	1	1	2	2	1	27	1	2	1	1	1	2	2	2	2	1	2	2	1	2	2	1	3	GC-134	40	2	2	1	1	1
M-135	24	1	2	2	2	1	22	1	3	1	3	2	2	1	1	1	1	2	1	1	2	2	1		GC-135	55	2	1	2	2	1
M-136	65	1	2	1	2	1	65	1	1	1	2	1	2	1	2	2	1	2	1	1	2	1	1	2	GC-136	40	1	2	1	2	2
M-137	42	1	2	2	2	1	40	1	3	1	4	2	2	1	1	1	1	2	1	1	1	2	1	2	GC-137	36	3	1	2	1	2
M-138	80	1	2	2	2	1	79	1	3	1	1	2	2	2	2	2	1	2	2	1	2	2	2		GC-138	34	3	2	1	1	1
M-139	28	1	3	2	1	1	27	1	1	1	2	2	2	1	1	1	1	2	2	1	2	1	1	2	GC-139	32	3	2	2	1	1
M-140	25	1	2	2	1	1	25	1	3	1	4	2	2	1	1	1	1	2	1	1	2	2	2	1	GC-140	37	2	2	1	3	3
M-141	27	1	3	2	2	1	24	1	2	1	2	1	2	1	1	1	1	2	2	1	2	2	1	1	GC-141	45	3	2	2	1	1
M-142	21	1	2	2	2	1	19	1	3	1	1	1	1	1	1	1	1	2	1	2	2	2	1	2	GC-142	47	2	1	2	1	1
M-143	65	1	2	1	2	1	64	1	2	1	1	2	2	1	1	1	1	2	1	1	2	2	2	2	GC-143	31	1	1	1	2	2
M-144	28	1	2	1	2	1	27			1				1	1	1	2	1	1	1	2	2	2	2	GC-144	28	1	2	2	1	2
M-145	24	1	1	1	2	1	23							2	1	1	1	2	2	1	2	2	2	1	GC-145	49	1	2	1	2	1
M-146	24	1	2	1	1	1	23							1	1	1	2	1	1	1	2	2	2	2	GC-146	28	3	2	2	2	1
M-147	22	1	1	1	1	1	21							1	1	1	1	2	1	1	2	2	2	1	GC-147	46	1	1	1	1	2
M-148	23	1	2	1	1	1	22	1	2	1	4	2	2	1	2	2	1	2	2	1	2	1	1	1	GC-148	36	1	2	1	1	2
M-149	24	1	3	2	1	1	24							2	2	2	1	2	2	1	2	2	2	1	GC-149	38	1	2	1	1	1
M-150	28	1	2	1	2	1	26							1	1	1	2	1	2	1	2	2	2	1	GC-150	26	3	2	2	1
M-151	25	1	2	2	2	1	24	1	3	1	1	1	1	2	2	2	1	2	2	1	2	1	1	1	GC-151	22	1	2	2	3	1
M-152	20	1	1	2	1	1	20							1	1	1	1	2	1	1	2	2	2	1	GC-152	23	2	2	2	1	1
M-153	31	1	2	2	1	1	30	1	2	1	2	2	2	2	2	2	1	2	2	1	2	2	2	1	GC-153	54	1	2	1	3	1
M-154	24	1	2	2	1	1	24							2	2	2	1	2	2	2	2	2	2	2	GC-154	29	2	2	2	1	2
M-155	40	1	2	2	2	1	38	1	1	1	3	2	2	1	2	1	1	2	1	1	2	2	1	1	GC-155	25	1	1	2	1	1
M-156	25	1	1	1	2	1	25							1	1	1	1	2	2	1	2	2	2	1	GC-156	32	1	2	2	1	1
M-157	25	1	1	1	1	1	24							1	1	1	1	2	1	1	2	2	2	1	GC-157	22	2	2	1	2	1
M-158	24	1	1	1	1	1	24							2	2	2	1	2	1	1	2	2	2	1	GC-158	33	1	2	2	1	1
M-159	35	1	2	1	1	1	34							2	2	2	1	2	2	1	1	2	1	1	GC-159	27	3	2	3	3
M-160	62	1	2	2	2	1	62							1	1	1	2	1	1	1	2	2	1	1	GC-160	24	1	1	2	2	1
M-161	23	1	3	2	2	1	23							1	1	1	1	2	1	2	2	2	1	1	GC-161	42	1	2	1	1	1
M-162	20	1	1	1	1	1	20							1	2	2	1	2	1	1	2	2	1	1	GC-162	27	2	2	2	2	1
M-163	40	1	2	2	2	1	40							2	2	2	1	2	2	2	2	2	3	1	GC-163	42	1	1	1	1	2
M-164	22	1	2	1	2	1	22							1	1	1	1	2	1	1	2	2	2	2	GC-164	34	1	2	2	1	1
M-165	27	1	2	2	2	1	27	1	1	1	1	2	2	1	1	1	1	1	2	1	2	2	2	1	GC-165	40	2	3	2	2	1
M-166	29	1	2	2	2	1	28							1	1	1	1	2	1	1	2	2	2	1	GC-166	61	1	2	2	2	1
M-167	28	1	3	1	1	1	27							1	1	1	2	1	1	1	2	2	1	2	GC-167	39	2	2	3	3	2
M-168	22	1	2	1	2	1	21							1	1	1	1	2	1	2	2	2	2		GC-168	24	3	1	2	2
M-169	25	1	2	1	2	1	25							1	1	1	1	2	2	1	2	2	1	2	GC-169	22	3	2	2	2
M-170	23	1	2	1	2	1	21	1		1	4	2	1	2	2	2	2	1	2	1	2	2	1	1	GC-170	41	3	1	2	2	1
M-171	18	1	0	2	1		18							1	2	2	1	2	2	1	2	2	3	1	GC-171	53	3	2	2	1	1
M-172	26	1	0	1	1		25							1	1	1	1	2	1	1	2	2	2	1	GC-172	35	1	2	1	1	1
M-173	27	1	3	2	2	1	25	1	3	1	2	2	2	2	2	2	1	2	2	1	2	2	1	1	GC-173	37	3	1	2	1	1
M-174	25	1	0	1	1	1	23							1	1	1	1	2	1	1	2	2	1	2	GC-174	33	1	2	2	1	1
M-175	36	1	3	2	2	1	36							1	1	1	2	2	1	1	2	2	2	2	GC-175	29	3	2	1	2	2
M-176	27	1	2	2	2	1	27							2	2	2	1	2	1	1	2	2		1	GC-176	41	2	3	2	2	1
M-177	22	1	2	2	2	1	21							1	1	1	2	1	1	1	2	2	2	2	GC-177	41	1	2	3	1	1
M-178	19	1	1	2	1	1	17	1	3	3	3	2	2	1	1	1	1	2	1	1	2	2	2	2	GC-178	50	1	1	2	1	1
M-179		1																					1	2	GC-179	57	2	2	2	2	1
M-180		1																					1	1	GC-180	38	1	2	1	2
M-181	19	1	1	2	2	3	16	1	1	1	4			2			1	2		2			3	2	GC-181	36	1	1	2	1	1
M-182	27	2	2	1	2	3	20	1	1	2	1	2	2	1			1	2	1	2	2	2	1	2	GC-182	54	1	2	3	1	1
M-183	26	2	2	1	2	3	22	1	1	4	4						1	2		2			3	1	GC-183	39	2	2	3	2
M-184	35	2	2	1	2	3	30	1	3	2	1	2	2	1			1	2	1	2	2	2	2		GC-184	34	1	2	3	3	1
M-185	31	2	1	2	2	3	22	1		1	4						1	2		2			1	1	GC-185	39	1	2	3	1
M-186	40	2	1	1	1	3	35		1	2	1			2			1	2	2	1			1		GC-186	32	1	2	2	2	1
M-187	60	2	2	1	3	3	50	1	1	1	1	2	2	1			1	2	2	2	2	2	1	1	GC-187	22	3	2	2	1	1
M-188	32	2	2	1	2	3	29		1	1	1	2	2				1	2		1			1	1	GC-188	58	1			1	1
M-189	40	2	2	1	2	3	37		3	1	1		1				1	2		1			1	2	GC-189	32	1	1	2	1	2
M-190	29	2	2	1	1	3	25	1	3	1	1	2	2	1			1	2	1	2	2	2	1		GC-190	47	1	2	3	1	1
M-191	50	2	1	1	2	3	45	1	1	1	1	2	2	1			1	2	1	2	2	2	1	1	GC-191	23	3	2	2	3	2
M-192	25	2	2	1	1	1	17		1	2							2	1		2			2	2	GC-192	32	3	2	2	3	1
M-193	35	2	2	2	2	2	23	1	1	1	4	2	2	1	1	1	1	2	2	1		2	1	1	GC-193	49	1	2	2	1	1
M-194	43	2	2	1	3	3	34	1	1	1	1	2	2	1	1	1	1	1	2	1	1	1	2	3	GC-194	21	3	2	2	2	1
M-195	58	2	1	2	2	3	46	1	3	2	3	2	2	1	1	1	2	1	2	1		2	2	2	GC-195	22	2	2	2	2	1
M-196	31	2	1	2	3	3	22	1	3	1	1	2	2	1	1	1	1	2	1	2		2	1		GC-196	32	1	1	1	1	1
M-197	51	2	3	2	1	3	37	1	1	1	1	1	1	1	1	1	2	1	1	1	2	1	2	1	GC-197	29	3	2	2	2	1
M-198	60	2	2	2	2	3	44	1	2	1	1	1	1	1	1	1	2	1	1	2		2	3	2	GC-198	51	2	2	2	1	1
M-199	55	2	2	2	2	3	46	1	2	1	1	1	2	1	1	2	1	1	2	1	2	2	1		GC-199	26	1	2	2	1	1
M-200	32	2	1	2	1	3	22	1	2	1	4	2	2	1	1	1	1	2	1	2	2	2	1	2	GC-200	33	1	2	2	1	1
M-201	30	2	2	2	1	3	25	1	3	1	3	2	2	1	1	1	1	1	1	1	2	1	1		GC-201	38	3	2	2	1	2
M-202	44	2	2	3	2	3	29	1	3		4	2	2	1	1	1	1	2	1	2		2	1		GC-202	20	2	2	2	2	1
M-203	41	2	2	2	2	3	38	1	1	1	1	1	2	1	1	1	2	1	2	1	2	2	2	1	GC-203	20	1	2	2	2	2
M-204	37	2	2	2	2	3	24	1	1	1	4	2	1	1	1	1	1	2	2	1	2	2	1	1	GC-204	39	3	2	1	2	1
M-205	60	2	2	1	2	3	40	1	3	1	3	1	1	2	2	2	2	1	2	1	2	2	1	1	GC-205	58	2	1	2	2	2
M-206	32	2	1	1	1	3	17	1	3					1	1	1	1	2	1	1		2	2	1	GC-206	33	3	2	2	1	1
M-207	24	2	2	1	1	3	12	1	3	1	4	2	2	2	2	2	1	1	2	1	2	2	3	2	GC-207	30	2	1	1	2	1
M-208	40	2	2	1	2	3	30			1				1	1	1	1	2	1	1	2	2	1	1	GC-208	48	3	2	2	1	2
M-209	50	2	2	2	3	3	40	1	2	1	1	1	1	1	1	1	1	1	2	2	2	2	1	3	GC-209	49	3	1	2	1	2
M-210	33	2	2	2	3	3	26	1	1	1	1	2	2	2	2	2	1	2	2	2	2	2	2	1	GC-210	31	3	2	2	1	2
M-211	34	2	2	2	1	3	17	1	3	1	4	1	1	1	1	1	1	2	1	2	2	2	1	1	GC-211	40	1	2	2	1	1
M-212	59	2	2	2	2	3	44	1	1	1	4	2	2	2	2	2	1	2	1	1	2	2	1	1	GC-212	39	1	2	2	2	1
M-213	64	2	2	2	3	3	59	1	1	1	1	2	2	1	1	1	1	2	1	2	2	2	2	1	GC-213	50	1	3	1	1	1
M-214	30	2	3	1	1	3	22	1	1	1	2	2	2	2	2	2	1	2	1	1	2	2	1	1	GC-214	43	1	2	2	1	1
M-215	50	2	2	1	2	3	35	1	2	1				1	1	1	1	2	2	1	2	2	2	1	GC-215	52	1	2	2	3	1
M-216	38	2		2	1	3	31	1	1	2	1	2	2	2	2	2	1	2	2	1	1	2	1	1	GC-216	40	2	2	1	2	2
M-217	50	2	2	2	2	3	35	1	1	1	4	2	1	1	1	1	2	1	2	2	2	2	2	1	GC-217	20	1	3	2	1	2
M-218	63	2	2	2	2	3	48	1	1	1	1	2	2	1	1	1	2	1	2	2	2	2	1	1	GC-218	32	1	2	2	1	1
M-219	52	2	2	2	2	3	39	1	2	2	1	2	2	2	2	2	1	2	2	1	2	2	1	2	GC-219	29	2	2	2	1	1
M-220	50	2	2	1	2	3	48	1	2	1	1	2	2	1	1	1	1	2	1	1	1	2	2	1	GC-220	26	1	2	1	1	1
M-221	31	2	2	2	1	3	18	1	1	1	3	2	2	2	2	2	1	1	2	1	2	2	1	3	GC-221	21	1	3	2	2	1
M-222	31	2	1	1	1	3	19	1	3	1	2	2	2	1	1	1	1	2	2	1	2	2	2	1	GC-222	31	1	2	2	3	1
M-223	47	2	2	1	2	3	35	1	3	1	4	2	2	1	1	1	1	2	1	1	1		2	1	GC-223	39	1	2	2	1
M-224	60	2	2	2	2	3	38	1	1	1	4	1	1		1	1	1	2	1			2	2	2	GC-224	20	1	2	1	3	1
M-225	35	2	2	2	1	3	27	1	3	1	4	2	2	1	1	1	1	2	1	2		2	1	1	GC-225	20	2	2	2	2	1
M-226	32	2	2	1	1	3	19	1	2	2	1	2	2	2	2	2	2	1	2	1	2	2	1	2	GC-226	21	1	2	2	2	1
M-227	28	2	2	1	2	3	20	1	3	1	1	2	1	2	2	2	1	1	2	1	2	2	3	1	GC-227	28	3	2	1	2
M-228	38	2	2	2	1	3	33	1	3	1	4	1	1	1	1	1	2	1	2	1	2	2	1	2	GC-228	29	1	2	1	1	1
M-229	40	2	2	2	2	3	25	1	1	1	1	2	1	1	1	2	1	1	1	1	2	1	1	2	GC-229	59	1	2	1	2	1
M-230	38	2	2	2	1	3	26	1	1	1	1	1	2	1	1	1	1	1	2	1	2	2	2	2	GC-230	28	2	2	2	2	2
M-231	40	2	2	2	2	3	27	1	3	1	1	1	1	1	1	1	1	2	1	1	1		2	1	GC-231	28	3	2	2	1
M-232	23	2	1	2	2	1	23	2				2	2	2			1	2	2	1			1	2	GC-232	30	3	2	2	2	2
M-233	32	2	2	2	2	3	17	1	3	1	4	2	1	1	1	2	2	1	1	1	2		2		GC-233	23	1	2	1	1	1
M-234	32	2	2	2	1	3	21	1	3	1	3	1	1	1	1	1	2	1	1	1	2	2	2		GC-234	33	3	2	2	1	1
M-235	52	2	2	2	2	3	48	1	1	1	4	2	2	1	1		1	2	1		2	2	1	1	GC-235	32	1	2	2	1	3
M-236	50	2	2	2	2	2	38	1	2	2	4	2	2	1	1	1	1	1	1	1			1	1	GC-236	35	3	2	2	2	1
M-237	40	2	1	1	1	3	30	1	1	1	3	2	2	1	1	1	1	2	1	1		2	2	1	GC-237	39	2	1	1	2	1
M-238	50	2	2	1	2	3	37	1		2	3	1	1	1	1	1	1	2	1	1	1		1		GC-238	40	3	2	2	1	1
M-239	60	2	2	1	2	3	45	1	3	1	1	2	2	2			1	2	2	2	2	2	2	1	GC-239	62	1	1	1	2	2
M-240	38	2	1	2	1	3	18	1	3	1	3	2	2	1	1	1	1	2	2	1	2	2	1	1	GC-240					1	1
M-241	36	2	2	2	1	3	23	1	3	1	2	1	2	1	2	1	1	1	1	1	2	1	1	2	GC-241					1	2
M-242	35	2	1	2	1	3	18	1						2	2	1	1	1	2	1	2	1	1	2	GC-242	25	1	2	2	2	2
M-243	37	2	2	1	1	3	21	1	3	1	3	2	1	1	1	1	1	1	2	1	2	1	2	1	GC-243	20	3	2	2	2	1
M-244	30	2	2	2	1	3	14	1						2	2	2	1	1	2	1	2	1	1	1	GC-244	21	3	2	2	1	1
M-245	50	2	2	1	2	3	47	1	2	1	1	2	2	1	1	1	2	1	1	1	2	2	3	1	GC-245	24	1	3	1	1	1
M-246	50	2	2	1	2	3	40	1	3	1	1	2	2	1	1	1	1	2	1	2		2	2	1	GC-246	28	3	3	2	2	2
M-247	33	2	1	1	1	3	28	1	3	1	1	2	2	2	2	2	1	2	1	1		2	2	1	GC-247	18	1	2	2	2	2
M-248	35	2	1	1	2	3	31	1	3	1	3	2	2	1			1	2	2	2	2		1	1	GC-248	47	1	2	2	2	1
M-249	52	2	2	1	2	3	49	1	2	1	1	2	2	2	1	1	1		2	2	1	2	2	1	GC-249	49	3	2	2	2	1
M-250	33	2	2	2	2	3	30	1	1	1	1	2	2	1	1	1	1	2	1	2		2	1	1	GC-250	48	2	2	2	2	1
M-251	44	2	2	2	2	3	39	1	2	1	2	3	2	2	2	2	1	1	2	1	2	1	1	2	GC-251					1	1
M-252	37	2	1	2	2	3	32	1	1	1	1	2	2	1	2	2	1	1	2	1	2	2	1	2	GC-252	59	3	2	1	2	1
M-253	26	2	2	1	1	3	21	1	2	1	1	1	1	2	2	2	1	1	2	1	2	2	2	1	GC-253	31	3	3	2	2	1
M-254	29	2	2	2	1	3	23	1	1	1	2	1	1	1	1	1	1	1	2	1	2		1	2	GC-254	47	3	2	2	1	1
M-255	28	2	2	2	1	3	23	1	1	1	3	2	2	1	1	1	1	1	2	1	2	2	2	2	GC-255	31	1	3	2	2	1
M-256	28	2	2	1	2	3	25	1						2	1	1	2	1	2	2		2	1	2	GC-256	28	1	2	2	1	1
M-257	50	2	2	2	2	3	47	1	2	1	4	2	2	1	1	1	1	2	2	2		2	2	2	GC-257	36	1	2	2	2	1
M-258	33	2	2	2	2	3	25	1	1	1	4	2	2	1	2	2	1	2	1	1		2	2		GC-258	19	3	2	2	2	1
M-259	27	2	2	2	1	3	23	1	2	1	1	2	2	1	1	1	1	2	2	2	2	2	1	1	GC-259	40	1	2	2	2	1
M-260	33	2	1	2	2	3	27	1	1	1	1	2	2	1	1	1	2	1	2	2		2	2	2	GC-260	18	1	1	1	2
M-261	20	2	2	1	1	3	18	1	2	1	1	1	2	2	1	1	1	2	1	1		1	1	1	GC-261	27	1	2	2	2	1
M-262	35	2	2	1	1	3	31	1	3	1	3	2	2	2	2	2	1	2	2	1	2	1	2	1	GC-262	31	1	1	1	2	2
M-263	28	2	2	2	1	3	25	1	1	1	4	2	2	1	1	1	1	2	1	1	2	2	2	2	GC-263	28	2	2	2	1	1
M-264	29	2	2	2	1	3	24	1	3	1	3	2	1	1	2	2	1	2	2	1	2	2	2	2	GC-264	19	3	2	2	2	2
M-265	48	2	3	1	2	3	44	1	1	1	3	2	2	2	2	2	1	2	2	1	2	2	1	1	GC-265	21	3	2	2	1	2
M-266	34	2	2	2	2	3	31	1	3	3	1	2	2	1	1	1	1	2	1	2		2	1	1	GC-266	29	1	2	2	1	1
M-267	40	2	2	2	2	3	36	1	3	1	4	2	2	1	1	1	1	2	1	1	2	2	1	1	GC-267	21	1	1	1	1	2
M-268	36	2	1	1	2	3	32	1	1	4	4	2	2	2	1	1	1	2	2	1	2	2	3	2	GC-268	38	1	2	2	1	1
M-269	42	2	2	1	1	3	40	1	1	1	4	2	2	1	1	1	2	1	1	2		2	1	2	GC-269	48	1	2	2	2	1
M-270	71	2	3	2	2	3	66	1	2	1	1	2	2	1	1	1	2	1	1	2		2	1	2	GC-270	27	2	1	1	2	1
M-271	26	2	2	2	1	3	18	1	3	2	3	2	2	1	1	1	1	2	1	1			3	1	GC-271	41	2	2	2	2	1
M-272	36	2	2	1	1	3	32	1	3	1	4	2	2	2	1	1	1	2	1	1	2	2		1	GC-272	20	3	2	2	1	2
M-273	28	2	1	2	2	3	24	1	3	1	3	2	2	1	2	2	1	2	2	1		2	1	1	GC-273	29	2	1	1	2	2
M-274	32	2	2	2	2	3	22	1	3	1	3	2	2	1	1	1	1	2	1	1	2		1	2	GC-274	36	1	1	1
M-275	50	2	1	1	2	3	46	1	3	1	3	2	2	2	1	2	1	2	2	1	2	2	1	2	GC-275	22	1	2	2	3	1
M-276	36	2	2	2	1	3	32	1	1	1	3	2	2	1	2	2	1	2	2	1	2	2	1	1	GC-276	49	2	1	2	2	1
M-277	40	2	2	2	2	3	36	1	1	1	3	2	2	1	2	2	1	2	1	1	2	2	1	1	GC-277	39	1	1	2	2	2
M-278	34	2	1	2	2	3	30	1	2	1	4	2	2	2	2	2	1	2	2	1	2	2	2	2	GC-278	32	2	2	2	2	1
M-279	33	2	2	2	1	3	30	1	1	1	3	2	2	2	2	2	1	2	2	1	2	2	3	1	GC-279	58	2	1	1	1	1
M-280	41	2	2	2	2	3	39	1						1	2	2	1	2	2	1	2	1	1	3	GC-280	49	2	1	1	1	1
M-281	31	3	3	2	1	3	26	1	3	1	3	1	1	1	1	1	1	2	1	1	2	2	2	3	GC-281	22	1	3	2	1	1
M-282	50	3	2	2	2	3	46	1	1	1	3	2	2	2	2	2	2	1	2	1	2	2	1	1	GC-282	26	3	2	2	1	1
M-283	60	3	1	1	2	3	57	1	3	2	1	1	1	2	2	2	1	2	2	1	2	2	3	1	GC-283	30	1	2	1	1	1
M-284	34	3	2	1	3	3	25	1	1	1	1	2	2	2			1	2	2	1	2	2	2	2	GC-284	22	1	2	2	1	2
M-285	37	3	2	2	2	3	29	1	3	1	4	2	2	1			1	2	1	2	2	1	2	2	GC-285	31	1	3	1	1	2
M-286	50	3	3	2	2	3	34	1	2	1	3	1	2	1			1	2	1	2	2	2	1	2	GC-286	38	1	3	2	1	2
M-287	38	3	2	2	2	3	28	1	2	1	3	2	2	1			2	1	2	1	2	2	1	2	GC-287	25	1	1	1	1	1
M-288	33	3	2	2	1	3	18	1	2	2	3	1	2	1			1	2	2	2	2		1		GC-288	23	1	1	1	1	1
M-289	50	3	1	1	1	3	12	1	2	2	3	2	2	1			1	2	2	2	2	2	1		GC-289	24	1	2	1	2	2
M-290	61	3	2	2	2	3	18	1	3	1	4	2	2	1			1	2	1	2	2	2	1		GC-290	28	1	2	2	1	2
M-291	33	3	1	2	2	3	25	1	3	2	1	2	2	1			1	2	2	2	2	1	1	1	GC-291	18	1	2	1	2	1
M-292	49	3	2	2	3	3	34	1	1	1	2	2	2	1			2	1	2	2	2	2	2	1	GC-292	26	1	2	2	1	1
M-293	35	3	1	1	1	3	25	2	3		3	2	2	1			1	2	2	1		2	1	2	GC-293	22	1	1	1	1
M-294	45	3	2	2	1	3	24	1	1	2	3	2	2	1			1	2	1	2		1	1	1	GC-294	28	1	1	1	2	1
M-295	42	3	1	1	1	3	32	1	3	1	1	2	2	2			1	2	1	2	2	2	1	2	GC-295	23	1	2	1	1	1
M-296	45	3	2	2	1	3	27	1	3	1	3	2	2	1			1	2	1	2	2	2	2	2	GC-296	40	3	2	2	1	1
M-297	34	3	1	3	1	3	23	1	1	1	3	2	2	1			1	2	1	2	2	2	1	2	GC-297	18	1	2	1	1	2
M-298	38	3	2	2	2	3	22	1	2	1	3	2	2	1			1	2	1	2	2	1	1	2	GC-298	24	3	2	2	1
M-299	32	3	1	3	1	3	18	1	4	1	4	2	2	2			1	2	2	2	2	2	1	1	GC-299	53	1	2	1	1	1
M-300	42	3	2	2	1	3	36	1	2	1	3	1	1	1			1	2	1	2	2	2	1	2	GC-300	33	1	2	1	1	2
M-301	36	3	1	2	2	3	29	1	2	1	3	2	2	2			1	2	2	2	2	2		1	GC-301	23	1	2	2	2	1
M-302	37	3	2	2	1	3	33	1	1	1	3	2	2	1			1	2	1	2	1	2	2	1	GC-302	55	1	2	1	1	2
M-303	32	3	2	3	1	3	29	1	2	1	1	2	2	2			1	2	2	2	2	2	1	1	GC-303	18	1	2	1	1	1
M-304	42	3	2	3	2	3	35	1	3	1	1	2	2	1			1	2	2	2	2	2	1	2	GC-304	22	1	2	3	2	1
M-305	42	3	2	2	3	3	37	1	1	1	2	1	1	1			1	2	1	2	2	2	2	1	GC-305	24	1	3	2	1	1
M-306	24	3	1	1	1	3	23	1	2	3	4	2	2	1			1	2	2	2	2	2	2	2	GC-306	30	1	2	2	2	2
M-307	33	3	2	2	1	3	28	1	1	1	3	2	2	2			1	2	2	2		2	2	2	GC-307	35	1	2	2	1	1
M-308	23	3	2	2	1	3	18	1	2	1	4	2	2	2			2	1	1	2	1	1	1	2	GC-308	40	1	2	1	1	1
M-309	45	3	2	2	2	3	40	1	2	1	1	2	2	2			1	2	1	1	2	2	2	1	GC-309	60	1	2	2	1	1
M-310	45	3	1	1	3	3	37	1	1	1	1	2	2	2			1	2	1	2	2	1	1	1	GC-310	32	1	3	2	1	1
M-311	25	3	2	2	2	3	20	1	3	1	4	1	2	1	1	1	1	2	2	2	2	1	3	1	GC-311	34	1	2	2	1	1
M-312	25	3	3	1	2	3	22	1	1	1	4	2	2	2	2	2	1	2	2	2	2	2	2	2	GC-312	33	1	3	2	1	2
M-313	25	3	1	2	1	3	22	1	3	1	2	2	2	2	1	1	1	2	1	2	2	2	2	2	GC-313	22	1	2	1	1	1
M-314	25	3	1	1	1	3	20	1	2	1	2	2	2	2	2	2	1	2	1	2	2	2	2	2	GC-314	43	1	2	2	2	2
M-315	45	3	2	2	2	3	40	1	3	1	1	2	1	2	2	2	1	2	2	2	2	2	2	1	GC-315	26	1	2	1	1	1
M-316	40	3	1	1	2	3	35	1	1	4	1	2	2	1	1	1	1	2	2	2	2	2	1	1	GC-316	19	1	1	1	3	1
M-317	35	3	1	1	1	3	33	2	1	1	4	2	2	2	2	2	1	2	2	1	2	2	2	2	GC-317	32	1	2	1	1	2
M-318	41	3	2	2	1	3	35	1	3	3	3	1	1	1	1	1	2	1	1	1	2	1	1	2	GC-318	39	1	1	1	1	1
M-319	57	3	2	2	2	3	52	1	2	2	1	2	2	2	2	2	1	2	2	2	2	2	1	1	GC-319	30	1	2	1	2	1
M-320	25	3	1	1	1	3	20	1	1	3	1	2	2	2	2	2	1	2	2	2	2	2	1	1	GC-320	28	1	1	1	1	1
M-321	28	3	2	2	1	3	23	2	1	1	4	2	2	2	2	2	1	2	2	1	2	2	1	2	GC-321	33	1	2	2	1	1
M-322	29	3	2	1	2	3	26	2	1	3	1	2	2	2	2	2	1	2	2	2	2	2	1	1	GC-322	50	1	2	1	1	2
M-323	26	3	1	1	1	3	22	1	1	2	3	2	2	1	1	1	1	2	1	2	2	2	1	1	GC-323	30	1	1	1	2	1
M-324	24	3	3	2	1	3	19	1	3	2	2	2	1	2	2	2	1	2	2	2	2	2	2	1	GC-324	21	2	2	2	2	2
M-325	32	3	2	2	2	3	25	1	3	1	1	1	1	1	1	1	1	2	2	2	2	2	2		GC-325	34	1	2	2	1	1
M-326	40	3	2	2	2	3	35	1	1	2	1	2	2	1	1	1	1	2	1	2	2	2	1	1	GC-326	24	1	2	2	1	1
M-327	31	3	2	1	1	3	28	1	1	2	1	2	2	1	1	1	2	1	1	2	2	1	2	1	GC-327	35	3	3	2	1	1
M-328	60	3	2	2	2	3	52	1	1	1	1	2	2	2	2	2	1	2	2	2	2	2	2	2	GC-328	25	1	1	1	2	1
M-329	40	3	2	2	2	3	37	1	3	1	4	1	2	2	2	2	1	2	1	2	2	2	2	2	GC-329	32	2	1	1	2	1
M-330	27	3	1	2	1	3	22	1	1	2	1	2	2	2	2	2	1	2	2	2	2	2	1	2	GC-330	60	1			1	1
M-331	33	3	2	2	1	3	27	1	2	1	3	2	1	2	2	2	2	1	2	2	2	2	2	1	GC-331	27	1	2	1	2	2
M-332	32	3	1	2	2	3	28	1	3	1	1	2	2	2	2	2	1	2	2	2	2	2	2	1	GC-332	34	1	2	1	1	1
M-333	50	3	2	1	2	3	46	1	3	1	4	1	2	1	1	1	1	2	2	2	2	2	1	2	GC-333	26	1	3	2	2	1
M-334	40	3	2	2	2	3	31	1	3	1	4	2	2	1	1	1	1	2	1	2	2	2	1	2	GC-334	18	3	1	2	1	1
M-335	25	3	2	1	1	3	20	1	3	1	4	2	2	1	1	1	1	2	1	1	2	2	1	1	GC-335	27	1	2	1	1	1
M-336	30	3	2	1	2	3	26	1	2	1	4	2	2	2	2	2	1	2	2	2	2	2	1	2	GC-336	30	1	2	2	1	1
M-337	40	3	1	1	1	3	36	1	1	2	4	2	2	1	1	1	1	2	1	1	2	2	2	1	GC-337	32	1	2	1	1	2
M-338	40	3	2	1	2	3	32	1	3	1	4	2	2	1	1	1	1	2	2	2	2	2	1	3	GC-338	39	1	2	2	1	2
M-339	30	3	2	2	2	3	28	2	3	1	4	2	2	1	1	1	1	2	1	1	2	2	2	2	GC-339	22	1	3	2	2	1
M-340	30	3	2	1	1	3	24	1	3	1	4	2	2	1	1	1	1	2	1	1	2	2	1	1	GC-340	26	1	2	1	1
M-341	30	3	2	1	2	3	26	1	3	1	4	2	2	1	1	1	1	2	2	1	2	2	2	1	GC-341	30	1	2	1	3
M-342	32	3	2	1	1	3	22	1	3	1	4	2	2	1	1	1	1	2	1	1	2	2	1	2	GC-342	30	1	2	1	2	2
M-343	32	3	2	2	2	3	23	2	3	1	4	1	2	2	1	1	2	1	2	1	2	2	2	2	GC-343	38	1	3	1	2	2
M-344	56	3	2	1	2	3	52	1	3	1	4	2	2	1	2	2	1	2	1	1	2	2	2	1	GC-344	28	1	3	2	1	2
M-345	35	3	2	2	2	3	31	1	1	1	1	2	2	1	1	1	2	1	1	1	2	2	1	2	GC-345	23	1	3	1	1	1
M-346	28	3	2	1	1	3	19	1	2	1	4	1	1	1	1	1	2	1	1	1	2	2	2	1	GC-346	29	1	1	2	1	1
M-347	32	3	2	2	2	3	27	2	3	1	4	2	2	1	1	1	1	2	1	1	2	2	1	2	GC-347	19	1	3	1	2	1
M-348	31	3	2	1	2	3	27	1	2	1	4	2	2	2	2	2	2	1	2	2	2	2	2	1	GC-348	35	1	2	2	2	2
M-349	34	3	2	1	1	2	24	1	3	1	1	1	1	1			1	2	2	1			2	1	GC-349	24	1	2	2
M-350	36	3	1	2	3	2	23		2	1	1	1	2	1	2	2	2	1	1	1	1	1	2	1	GC-350	23	1	1	1	2	1
M-351	30	3	2	2	1	2	18		2	1	1	1	1				1	2	1	1		2	1	2	GC-351					1
M-352	50	3	1	1	1	2	35	1	1	1	1		1	1	2	2	1	2	2	1	1	1	1		GC-352					1	1
M-353	60	3		2	2	2	50	1	1	1	1		2	1	2	2	1	2		1		1	1		GC-353	20	1	1	2	1	1
M-354	32	3	2		1	2			3	1	4	1	2		2	2	1	2	1	2	1	2	1		GC-354	26	1	2	2	2	2
M-355	25	3	2	2	1	2	17	2	1	1	3	2	2	2	2	1	1	2	1	1	2	2	1	2	GC-355	26	1	2	1	2	2
M-356	50	3	2	2	2	2	38	1	3	1	3	2	1	1	2	2	1	2	2	2	2	2	1	1	GC-356	29	1	2	1	1	1
M-357	62	3	1	2	2	2	52		2	4	1	2	2	1	2	2	2	2	1	1	2	2	2	2	GC-357	31	1	1	1	2	3
M-358	62	3	2	2	2	2	42	2	3	1	3	2	2	2	2	2	1	2	1	1	2	2	1	1	GC-358	27	1	1	2	1
M-359	38	3	2	2	1	2	27	1	1	1	3	2	2	1	2	2	1	2	2	2	2	2	3	2	GC-359	42	1	2	1	1	1
M-360	45	3	2	2	1	2	44	1	3	1	1	2	2	2	2	2	1	2	1	2	2	2
M-361	42	3	2	2	2	2	36	1	2	1	1	1	1	1	2	2	1	2	1	2	2	2	1	2
M-362	31	3	2	2	2	2	25		1	1	1	1	2	2	2	2	2	1	2	1	2	2	1	1
M-363	64	3	2	2	2	2	58	1	3	1	4	2	1	1	2	1			2	2	2	2	1	1
M-364	46	3	2	1	1	2	18	1	1	2	4	2	2	2	2	2	1	2	2	1	2	2	1
M-365	24	3	1	1	1	2	17		3	1	4	1	2	2	2	2	1	2	2	1	2	2	2	1
M-366	25	3	2	2	1	2	18	1	3	1	4	1	1	1	1	1	1	2	2	2	2	2	1	2
M-367	45	3	2	2	2	2	40	1	2	2	1	2	2	2	1	1	1	2	2	2	2	2	1	2
M-368	33	3	2	2	2	2	28		1	1	4	2	2	1	1	1	1	2	1	1	2	2	1	1
M-369	33	3	2		2	2	25		3	1	1	2	2	1	1	1	1	2	2	1	2	2	1	1
M-370	34	3	1	1	2	2	31	1	3	3	4	2	2	1	1	1	1	2	1	1	2	2	1	1
